# Supplementary material for: YeATS - a tool suite for analyzing RNA-seq derived transcriptome identifies a highly transcribed putative extensin in heartwood/sapwood transition zone in black walnut
Source: F1000Res. 2015 Nov 6;4:155. Originally published 2015 Jun 17. [Version 2] doi: 10.12688/f1000research.6617.2 (PMC4732554; doi:10.12688/f1000research.6617.2)
Supplement: YeATS Dataset — README FASTADIR.tgz : 24k transcripts ORFS.tgz : open reading frames from 24k transcripts computed from the ‘getorf’ tool from the Emboss suite. list.merged.txt : transcripts that have been merged based on overlapping ends High.TZ.genome.annotated.csv : transcripts having only one ORF with a high significance match Lower.TZ.genome.annotated.csv : transcripts having only one ORF with a lower significance match TZ.genome.annotated.none.csv : transcripts with no match TZ.genome.errors : transcripts which have two ORFs matching with high significance to the same gene TZ.genome.annotated.morethanone.csv : transcripts having more than one ORFs which match to different genes with high significance rawcounts.TZ: Raw counts rawcounts.normalized.TZ: Normalized counts [file f1000research-4-7788-s0000.tgz]

Archive with 1 entries (1 files):
- 32aa5f5d-0954-4352-9124-63bf99b191c6_DATASET_YEATS.zip
